# Supplementary material for: Identification of eight novel proteasome variants in five unrelated cases of proteasome-associated autoinflammatory syndromes (PRAAS)
Source: Front Immunol. 2023 Aug 4;14:1190104. doi: 10.3389/fimmu.2023.1190104 (PMC10436547; doi:10.3389/fimmu.2023.1190104)
Supplement: Supplementary file 2 [file Table_1.xlsx]

## Sheet: Mutations
Supplementary Table 1 of described disease-causing variants
Number	Gene pLI	Transcript	Patients	HGVSc	HGVSp	Reported in gnomAD "yes" "no"	het in gnomAD	hom in gnomAD	gnomAD allele frequency/ population	rsID	GERP score	CADD phred	MetaSVM_prediction	MutationTaster_prediction	PROVEAN_prediction	Polyphen2_HDIV_prediction	SIFT_prediction	MSC-CADD impact prediction	Splice Predictions	functional defect	Compensation of defect	Founder
PSMA5
1	0.99	NM_002790.4/ ENST00000271308.4	Pt.1#	c.502C>T	p.Arg168*	no	0	0	NA	rs1653968145^	5.84	36	NA	D	NA	NA	NA	High	SpliceAI: 1% MaxEntScan: LOW HSF: New ESS (-5 ESE/ESS)	no mutant protein expression, mRNA likely undergoes nonsense-meditated decay	incorporation of WT protein from non-mutant allele	unknown
PSMC5
2	0.93	NM_002805.6/ ENST00000310144.6	Pt.1#	c.1080+1_1080+10del ###	splice variant	no	0	0	NA	NA	NA	NA	NA	D	NA	NA	NA	NA	SpliceAI: 100% MaxEntScan: HIGH HSF: New Acceptor splice site (47.8>70.76)	splicing out of exon 10--> mutant protein is expressed but not efficiently incorporated into the 26S proteasome	incorporation of mutant and WT protein from non-mutant allele	unknown
PSMB10/b2i
3	0	NM_002801.4/ ENST00000358514.4	Pts. 2, 3, 4	c.40_42del	p.Phe14del	no	0	0	NA	NA	NA	NA	NA	D	NA	NA	NA	NA	SpliceAI: 0% MaxEntScan: LOW HSF: Broken ESS (-10 ESE/ESS)	Profrom not cleaved to mature form and protein component is not incorporated into the 26S proteasome	incorporation of PSMB7/b2 can substitute, no incorporation of self PSMB10/b2i protein as mutant 2nd allele can not be incorporated either	Brazilian
4			Pt.2	c.500G>A	p.Gly167Asp	yes	1	0	0.0000039/other	rs763700481	4.91	32	D	D	D	probably_damaging	Deleterious	High	SpliceAI: 8% MaxEntScan: LOW HSF: No significant impact	Mutant RNA less stable and mutant protein not incorporated into the 26S proteasome.	incorporation of PSMB7/b2 can substitute?, no incorporation of self PSMB10/b2i protein	unknown
5			Pt.3	c.247_248insT	p.Cys83Leufs*123	yes	28	0	0.000099/27/28 in AA ancestry	rs753711137	NA	33	NA	D	NA	NA	NA	NA	SpliceAI: 1% MaxEntScan: LOW HSF: New Donor splice site (26.99>71.1)	no mutant protein expression, mRNA likely undergoes nonsense-meditated decay	incorporation of PSMB7/b2 can substitute?, no incorporation of self PSMB10/b2i protein	African American?
6			Pt.4	c.710+1G>C ####	splice variant	no	0	0	NA	NA	NA	33	NA	D	NA	NA	NA	High	SpliceAI: 100% MaxEntScan: HIGH HSF: Broken WT Donor Site (93.37>66.23)	splicing out of exon 7--> mutant protein looses binding sites and is not incorporated into the proteasome	incorporation of PSMB7/b2 can substitute?, no incorporation of self PSMB10/b2i protein	unknown
PSMB8/b5i
7	0.02	NM_148919.4/ ENST00000374882.3	Pt.5##	c.163C>T	p.Gln55*	no	0	0	NA	rs895985294^^	5.84	35	NA	D	NA	NA	NA	Low	SpliceAI: 8% MaxEntScan: LOW HSF: ESE Site Broken (-3 ESE/ESS)	no mutant protein expression, mRNA likely undergoes nonsense-meditated decay	incorporation of PSMB5/b5 can substitute?, no incorporation of self PSMB8/b5i protein as second allele also mutated	unknown
8			Pt.5##	c.352T>C	p.Ser118Pro	yes	1	0	0.000032/European (non-Finnish)	rs1359687163	5.72	28.9	T	D	D	probably_damaging	Deleterious	Low	SpliceAI: 2% MaxEntScan: LOW HSF:No significant impact	Profrom not cleaved to mature form and protein component is not efficiently incorporated into the 26S proteasome	incorporation of PSMB5/b5 can substitute?, no incorporation of self PSMB8/b5i protein	unknown
#Pt.1 also carries the most common founder mutation in PSMB8, p.Thr75Met
## Both PSMB8 mutations were previoulsy reported in reference 29.
### Exon 10 skipping confirmed by cDNA sequencing
#### Exon 7 skipping confirmed by cDNA sequencing
^/^^ each variant is present in 1 individual in TOPMED
